# Supplementary material for: Zika Virus Infection and Antibody Neutralization in FcRn Expressing Placenta and Engineered Cell Lines
Source: Vaccines (Basel). 2022 Nov 30;10(12):2059. doi: 10.3390/vaccines10122059 (PMC9781090; doi:10.3390/vaccines10122059)
Supplement: Supplementary file 1 [file vaccines-10-02059-s001.zip]

Archive with 1 entries (1 files):
- vaccines-2027190-supplementary.pdf
